# Supplementary material for: Clinical Characteristics and Diagnostic Prediction of Severe Fever with Thrombocytopenia Syndrome and Rickettsiosis in the Co-Endemic Wakayama Prefecture, Japan
Source: Medicina (Kaunas). 2023 Nov 17;59(11):2024. doi: 10.3390/medicina59112024 (PMC10672843; doi:10.3390/medicina59112024)
Supplement: Supplementary file 1 [file medicina-59-02024-s001.zip]

Archive with 1 entries (1 files):
- medicina-2649637-supplementary.pdf
